# Supplementary material for: Haematological abnormalities as diagnostic indicators of malaria in returning travellers: a retrospective study at Mohamed V Military Instruction Hospital
Source: Access Microbiol. 2025 May 21;7(5):000919.v3. doi: 10.1099/acmi.0.000919.v3 (PMC12095866; doi:10.1099/acmi.0.000919.v3)
Supplement: Supplementary Material 1. [file acmi-7-00919-s001.xlsx]

## Sheet: Feuil1
Gender	Age	Thin Blood smear	Thick blood smear	Species	Parasitemia %	Platelet count (*103/µL)	Hemoglobin (g/dl)	Total leukocyte count (*1000/µl)	Neutrophil count (*1000/µl)	Lymphocyte count (1000/µl)	Monocyte count (1000/µl)
Female	0-10	Negative	Negative	0	0	246	13	7.9	3.2	3.9	0.6
Male	10-20	Negative	Negative	0	0	206	13.8	11.1	9.3	1.2	0.5
Male	10-20	Negative	Negative	0	0	213	13.2	8.3	5.7	2.3	0.3
Male	10-20	Negative	Negative	0	0	259	14	4.6	1.4	2.3	0.4
Male	10-20	Negative	Negative	0	0	205	14.8	5.1	1.6	2.8	0.4
Male	10-20	Negative	Negative	0	0	227	15.3	4.8	0.8	3.4	0.5
Male	10-20	Negative	Negative	0	0	165	15.6	3.9	1.8	1.7	0.4
Male	10-20	Negative	Negative	0	0	235	15.7	5.2	1.8	2.7	0.4
Male	10-20	Negative	Negative	0	0	189	16.4	4.9	2.4	1.8	0.2
Male	10-20	Positive	Positive	Plasmodium falciparum	4	134	11.5	8.8	5.6	2.1	1.1
Male	10-20	Positive	Positive	Plasmodium falciparum	0	132	12.9	4	3.5	0.2	0.3
Female	10-20	Positive	Positive	Plasmodium sp.	0	135	8.5	1.5	0.2	0.8	0.5
Male	10-20	Positive	Positive	Plasmodium sp.	0	151	13	4.2	1.3	1.8	0.9
Male	10-20	Positive	Positive	Plasmodium falciparum	0	114	12.3	5.7	4	1	0.7
Male	10-20	Positive	Positive	Plasmodium falciparum	0	143	12.4	3.2	1.1	1.4	0.7
Male	20-30	Negative	Negative	0	0	338	11.5	13.6	10.5	1.8	1.2
Male	20-30	Negative	Negative	0	0	187	14.1	15.4	10.16	3.7	0.92
Male	20-30		Negative	0	0	262	16.3	4.6	1.7	2	0.8
Male	20-30	Positive	Positive	Plasmodium sp.	0	177	14.6	5.3	2.5	2.2	0.4
Male	20-30	Positive	Positive	Plasmodium sp.	0	177	14.6	5.3	2.5	2.2	0.4
Male	20-30	Positive	Positive	Plasmodium falciparum	0	57	14.9	5.9	3.5	1	1.4
Male	20-30		Negative	0	0	204	14.2	3.7	2.4	1	0.2
Male	20-30	Positive	Positive	Plasmodium falciparum	2	160	13.1	3.7	1	1.6	1
Male	20-30	Positive	Positive	Plasmodium falciparum	0	94	13.2	5.3	3.7	0.8	0.7
Male	20-30	Positive	Positive	Plasmodium sp.	0	149	15.1	6.7	5	1.1	0.5
Male	20-30	Negative	Negative	0	0	168	10.4	6.7	4.3	1.7	0.7
Male	20-30	Negative	Negative	0	0	92	14.6	6.1	3	1.5	1.4
Male	20-30	Positive	Positive	Plasmodium falciparum	0	100	12.2	4.6	3.2	0.6	0.7
Male	20-30	Negative	Negative	0	0	168	15.2	12.8	10.9	1.2	0.5
Male	20-30	Positive	Positive	Plasmodium falciparum	10	42	13	10.5	8.9	0.8	0.7
Male	20-30	Positive	Positive	Plasmodium ovale	0	187	13.5	7.7	6.2	0.7	0.8
Male	20-30	Negative	Negative	0	0	223	17.1	4.6	2	1.9	0.6
Male	20-30	Positive	Positive	Plasmodium falciparum	0	123	16.1	10.7	8.4	1.2	0.9
Male	20-30	Negative	Negative	0	0	194	13.5	3.6	1.8	1.7	0.2
Male	20-30	Negative	Negative	0	0	125	14.3	3.6	1.4	1.6	0.2
Male	20-30		Negative	0	0	246	14.4	4.5	2.2	1.8	0.3
Male	20-30	Positive	Positive	Plasmodium falciparum	0	54	12	2.3	1.1	0.9	0.3
Male	20-30		Negative	0	0	253	14.9	7.9	3.4	2.4	0.8
Male	20-30	Positive	Positive	Plasmodium falciparum/Plasmodium ovale coinfection	0	29	12.5	4.2	1.8	1.5	0.8
Male	20-30	Negative	Negative	0	0	206	15.1	9.1	6.7	0.9	1.4
Male	20-30	Negative	Negative	0	0	142	15.4	4.3	1.3	2.1	0.3
Male	20-30	Negative	Negative	0	0	147	16.1	7.6	4.8	2.1	0.5
Female	20-30	Positive	Positive	Plasmodium falciparum	0	55	12.3	6.5	4.3	1.6	0.5
Male	20-30	Negative	Negative	0	0	309	16.2	8.2	3	4.2	0.9
Male	20-30	Positive	Positive	Plasmodium falciparum	0	192	15.4	10.9	9	1	0.9
Male	20-30	Negative	Negative	0	0	371	9.1	21.8	19.1	1.9	0.8
Male	20-30		Negative	0	0	156	13.7	4.5	1.9	1.7	0.5
Male	20-30	Negative	Negative	0	0	259	14.3	7.3	4.4	2.3	0.4
Male	20-30		Negative	0	0	245	14.5	10.4	5.9	3.2	1
Male	20-30	Positive	Positive	Plasmodium ovale	0	45	11.7	9	5	1.6	2.3
Female	20-30	Negative	Negative	0	0	420	13.3	10.3	6.6	2.8	0.5
Male	20-30	Negative	Negative	0	0	63	15.4	6	4.2	1.3	0.5
Male	20-30		Negative	0	0	191	15.4	6.2	3.8	1.7	0.5
Male	20-30	Positive	Positive	Plasmodium ovale	0	150	13	6	3.3	1.5	1.5
Male	20-30	Positive	Positive	Plasmodium falciparum	2	48	13.2	4.1	2.1	1.2	0.7
Female	20-30	Positive	Positive	Plasmodium ovale	0	81	10.9	4.7	3.2	0.8	0.6
Male	20-30	Positive	Positive	Plasmodium falciparum	0	111	13.6	6.6	1.9	3.4	1.2
Male	20-30	Positive	Positive	Plasmodium ovale	0	114	13.6	4.5	2.5	1.2	0.9
Female	20-30	Positive	Positive	Plasmodium sp.	0	209	13.4	16.1	13.7	1.4	0.9
Male	20-30	Positive	Positive	Plasmodium falciparum	1	136	14.6	9.5	6.56	1.52	1.33
Male	20-30	Positive	Positive	Plasmodium ovale	2	105	14.7	10	8.6	0.5	0.9
Male	20-30	Positive	Positive	Plasmodium ovale	0	84	14.7	5.2	3.8	0.4	0.8
Male	20-30	Positive	Positive	Plasmodium ovale	0	117	15.1	10.9	9.2	1.2	0.5
Male	20-30	Positive	Positive	Plasmodium falciparum	0	92	15.2	6.5	4.1	1.4	1
Male	20-30	Positive	Positive	Plasmodium falciparum	1	66	11.4	5.6	3.4	1.5	0.6
Male	20-30	Negative	Negative	0	0	191	14.5	8.8	6.7	1	1
Male	20-30	Negative	Negative	0	0	198	14.8	6.5	3.6	2.1	0.6
Male	20-30	Positive	Positive	Plasmodium ovale	0	112	12.2	6.7	4.1	1.7	0.8
Male	20-30	Negative	Negative	0	0	225	14.8	5.2	1.3	3.5	0.3
Male	20-30	Negative	Negative	0	0	179	14.9	5.2	1.7	2.2	0.5
Male	20-30	Negative	Negative	0	0	90	15.5	3.5	1.4	1.6	0.4
Male	20-30	Negative	Negative	0	0	205	15.5	6.4	2.8	2.8	0.6
Female	20-30	Negative	Negative	0	0	174	14.3	7.2	3.8	2.8	0.5
Male	20-30	Negative	Negative	0	0	223	16.4	5.7	2.6	2.1	0.8
Male	20-30	Positive	Positive	Plasmodium ovale	1	113	14.2	5.5	3.7	1.1	0.7
Male	20-30	Positive	Positive	Plasmodium falciparum	0	52	14.3	3.8	2.6	0.7	0.5
Male	20-30	Positive	Positive	Plasmodium ovale	1	132	14.6	9.2	7.7	0.6	0.1
Male	20-30	Positive	Positive	Plasmodium falciparum/Plasmodium ovale coinfection	0	85	14.6	3.1	2.4	0.4	0.2
Male	20-30	Positive	Positive	Plasmodium falciparum	1	82	14.9	9.5	7.9	0.7	0.8
Male	20-30	Negative	Negative	0	0	162	16.9	11.5	7.7	2.6	1
Male	20-30	Positive	Positive	Plasmodium falciparum	0	336	15.1	4.7	2.2	1.9	0.3
Male	20-30	Positive	Positive	Plasmodium ovale	1	82	15.1	6.7	3.9	1.5	1.2
Male	20-30		Negative	0	0	142	17.4	8.4	5.2	2.1	1
Male	20-30	Positive	Positive	Plasmodium ovale	0	135	15.5	6.9	4.7	1.5	0.5
Male	20-30	Positive	Positive	Plasmodium falciparum	0	70	16.8	5	4.4	0.4	0.2
Male	20-30	Positive	Positive	Plasmodium falciparum	0	70	16.8	5	4.4	0.4	0.2
Male	20-30	Negative	Negative	0	0	112	10.8	2.9	1.2	1.2	0.4
Male	20-30	Negative	Negative	0	0	232	11.2	6.3	4.9	0.9	0.5
Male	20-30	Positive	Positive	Plasmodium falciparum	0	91	9.6	3.9	1.7	1.5	1
Male	20-30	Negative	Negative	0	0	225	12	5.7	2.6	2.3	0.5
Male	20-30	Positive	Positive	Plasmodium falciparum	4	27	9.8	3.6	2.5	0.6	0.4
Male	20-30	Negative	Negative	0	0	352	12.8	5.4	2.2	2.3	0.5
Male	20-30	Positive	Positive	Plasmodium malariae	0	192	9.9	5.1	4.1	0.6	0.4
Male	20-30	Negative	Negative	0	0	155	13.4	6.8	5.1	0.9	0.8
Male	20-30	Positive	Positive	Plasmodium falciparum/Plasmodium ovale coinfection	0	138	10.3	3.7	2	1.1	0.5
Male	20-30	Negative	Negative	0	0	232	13.5	6.8	3.6	2.4	0.6
Male	20-30	Negative	Negative	0	0	306	13.9	8.4	4	3.4	0.4
Male	20-30	Positive	Positive	Plasmodium ovale	0	109	11.3	4	1.7	1.5	0.7
Male	20-30	Negative	Negative	0	0	244	14	7.3	4.8	1.7	0.4
Male	20-30	Negative	Negative	0	0	165	14.3	8.3	6.6	1	0.7
Male	20-30	Positive	Positive	Plasmodium ovale	0	163	11.6	6.5	3.2	2.7	0.6
Male	20-30	Negative	Negative	0	0	283	14.6	6.9	4.2	1.8	0.7
Male	20-30	Positive	Positive	Plasmodium falciparum	2	89	11.9	10.1	7.7	1.2	1.2
Male	20-30	Negative	Negative	0	0	214	14.8	3.8	2.7	0.4	0.5
Male	20-30	Negative	Negative	0	0	191	14.8	5	2.1	1.9	0.6
Male	20-30	Positive	Positive	Plasmodium falciparum	10	92	12.5	5.8	4.1	1.3	0.3
Male	20-30	Negative	Negative	0	0	154	15.1	3.8	0.9	2.3	0.3
Male	20-30	Negative	Negative	0	0	180	15.1	5.7	2.5	2.4	0.4
Male	20-30	Negative	Negative	0	0	209	15.3	9.2	6.5	2	0.5
Male	20-30	Negative	Negative	0	0	242	15.3	10.2	7.2	2.2	0.8
Male	20-30	Positive	Positive	Plasmodium falciparum/Plasmodium ovale coinfection	1	78	12.8	9.8	7.9	0.5	1.3
Male	20-30	Positive	Positive	Plasmodium ovale	0	92	12.9	5.3	3.4	1.2	0.6
Male	20-30	Negative	Negative	0	0	244	15.5	5.9	2.2	2.2	0.3
Male	20-30	Positive	Positive	Plasmodium ovale	0	91	13	4.5	1.6	1.9	0.9
Male	20-30	Positive	Positive	Plasmodium falciparum/Plasmodium ovale coinfection	4	99	13	10.4	8.3	0.9	1.2
Male	20-30	Negative	Negative	0	0	162	15.7	10	8	1	0.9
Male	20-30	Positive	Positive	Plasmodium ovale	0	74	13.3	4.6	1.7	2	0.9
Male	20-30	Positive	Positive	Plasmodium falciparum	1	118	13.3	6.1	4.2	0.8	1.1
Male	20-30	Positive	Positive	Plasmodium falciparum	9	28	13.4	6.6	4.5	1.3	0.8
Male	20-30	Negative	Negative	0	0	312	15.9	5.7	3.1	1.7	0.8
Male	20-30	Positive	Positive	Plasmodium falciparum/Plasmodium ovale coinfection	0	86	13.6	4.2	2.5	1	0.6
Male	20-30		Negative	0	0	150	16	7.3	5.9	0.7	0.6
Male	20-30	Negative	Negative	0	0	211	16.2	6.6	4	1.3	1.1
Male	20-30	Positive	Positive	Plasmodium ovale	0	96	13.8	7.7	6.16	1.23	0.31
Male	20-30	Positive	Positive	Plasmodium falciparum	0	105	13.8	6.9	5.7	0.5	0.7
Male	20-30	Negative	Negative	0	0	202	16.3	9.3	7.7	0.6	0.9
Male	20-30		Negative	0	0	212	16.4	15.7	12.7	1.8	1.6
Male	20-30		Negative	0	0	191	16.4	10.9	6	2.9	0.9
Male	20-30	Positive	Positive	Plasmodium sp.	0	136	14.3	4.6	2.3	1.2	0.7
Male	20-30	Positive	Positive	Plasmodium falciparum	0	190	14.3	6.1	5.2	0.3	0.5
Male	20-30	Positive	Positive	Plasmodium ovale	0	145	14.4	9.5	7.7	0.8	1
Male	20-30	Positive	Positive	Plasmodium falciparum	8	86	14.5	11.7	9.3	1.2	1.2
Male	20-30	Positive	Positive	Plasmodium falciparum	0	140	14.6	7.2	5.1	1.4	0.6
Male	20-30	Positive	Positive	Plasmodium ovale	0	129	14.6	6.1	4.9	0.4	0.8
Male	20-30	Positive	Positive	Plasmodium falciparum/Plasmodium ovale coinfection	0	145	14.7	5.1	3.8	0.7	0.6
Male	20-30	Positive	Positive	Plasmodium sp.	0	217	14.8	5.7	3.1	2.1	0.4
Male	20-30	Positive	Positive	Plasmodium falciparum	0	230	14.8	5.1	2.6	1.6	0.8
Male	20-30	Positive	Positive	Plasmodium falciparum	0	76	15	6.3	4.9	0.6	0.7
Male	20-30	Positive	Positive	Plasmodium falciparum/Plasmodium ovale coinfection	1	114	15.2	9.4	6.3	2.2	0.8
Male	20-30	Positive	Positive	Plasmodium falciparum	0	100	15.3	4.9	1.8	2.1	0.9
Male	20-30	Negative	Negative	0	0	317	17.1	6.4	3.3	2.5	0.6
Female	20-30	Negative	Negative	0	0	329	15.8	11.3	9.3	1.7	0.2
Male	20-30	Positive	Positive	Plasmodium ovale	0	141	15.4	9.3	7.7	1	0.6
Male	20-30	Negative	Negative	0	0	320	17.4	8.3	5	2.4	0.6
Male	20-30	Negative	Positive	Plasmodium sp.	0	214	15.6	11.5	7.1	3.2	1
Male	20-30	Negative	Negative	0	0	206	17.5	6	4.7	0.5	0.7
Male	20-30	Negative	Negative	0	0	238	17.5	14.6	11.2	2.2	1.3
Male	20-30	Positive	Positive	Plasmodium ovale	0	132	16.1	9.4	8	0.6	0.7
Male	20-30	Positive	Positive	Plasmodium ovale	1	61	16.2	5.6	4.4	0.5	0.8
Male	20-30	Positive	Positive	Plasmodium falciparum	0	77	16.5	5.1	3.9	1	0.2
Male	20-30	Positive	Positive	Plasmodium sp.	0	96	16.7	5.8	2.9	2	0.8
Male	20-30	Negative	Negative	0	0	397	11.3	7.1	4.5	1.3	1.2
Male	20-30	Negative	Negative	0	0	341	12.2	4.7	2	1.9	0.3
Male	20-30	Positive	Positive	Plasmodium falciparum	2	68	9.8	5.6	3.3	1.5	0.7
Male	20-30	Negative	Negative	0	0	268	12.9	13.6	10.3	0.4	0.7
Male	20-30	Negative	Negative	0	0	176	13.1	8.2	3.6	3.1	1
Male	20-30	Negative	Negative	0	0	278	13.2	5.2	2.6	2.1	0.4
Male	20-30	Negative	Negative	0	0	186	14	8.2	5.3	1.7	1.1
Male	20-30	Negative	Negative	0	0	78	14	6.4	3.3	1.7	0.5
Male	20-30	Positive	Positive	Plasmodium ovale	1	25	11.7	8.6	4	3.5	1
Male	20-30	Positive	Positive	Plasmodium falciparum	3	48	11.8	5.1	2.1	2.1	0.8
Male	20-30	Negative	Negative	0	0	270	14.7	7.4	6.4	0.4	0.6
Male	20-30	Negative	Negative	0	0	165	14.7	2.7	0.8	1.4	0.3
Male	20-30	Negative	Negative	0	0	164	14.8	4.2	2.8	0.9	0.5
Male	20-30	Negative	Negative	0	0	164	14.8	4.2	2.8	0.9	0.5
Male	20-30	Negative	Negative	0	0	208	14.8	11.3	8.3	1.4	1.5
Male	20-30	Negative	Negative	0	0	233	14.9	12.7	9.8	1.2	1.6
Male	20-30	Negative	Negative	0	0	147	14.9	4	2	1.5	0.4
Male	20-30	Negative	Negative	0	0	188	14.9	10.1	6.8	1.9	1.3
Male	20-30	Positive	Positive	Plasmodium falciparum/Plasmodium ovale coinfection	0	90	12.4	8.1	5.7	1	1.4
Male	20-30	Negative	Negative	0	0	297	14.9	9.2	3.9	4.3	0.6
Female	20-30		Negative	0	0	285	13.2	9.3	7.2	1	1.1
Male	20-30	Negative	Negative	0	0	121	15	12.6	10.9	0.6	1
Male	20-30	Negative	Negative	0	0	193	15	6.3	3.9	1.6	0.6
Female	20-30	Negative	Negative	0	0	217	13.2	11.8	6.9	3.7	0.9
Male	20-30	Negative	Negative	0	0	286	15.1	4	1.3	2.1	0.5
Male	20-30	Negative	Negative	0	0	183	15.3	5.1	1.8	2.5	0.7
Male	20-30	Negative	Negative	0	0	291	15.3	6.4	2.5	2.9	0.7
Male	20-30	Positive	Positive	Plasmodium falciparum	2	143	12.8	6.6	5	0.9	0.6
Male	20-30	Negative	Negative	0	0	173	15.4	6.1	1.8	3.7	0.5
Male	20-30	Negative	Negative	0	0	145	15.5	4	1.1	2.3	0.4
Female	20-30	Negative	Negative	0	0	290	13.4	6	3.4	2.1	0.5
Male	20-30	Negative	Negative	0	0	230	15.7	6	2.7	2.3	0.6
Male	20-30		Negative	0	0	169	15.7	8.3	5.1	2.7	0.5
Male	20-30	Positive	Positive	Plasmodium falciparum	1	136	13.3	10.5	8.5	9.9	0.9
Female	20-30	Negative	Negative	0	0	482	13.5	6.4	2.7	3.3	0.3
Male	20-30	Positive	Positive	Plasmodium malariae	0	217	13.6	4.9	3.1	0.8	0.9
Male	20-30	Positive	Positive	Plasmodium ovale	0	151	13.6	7.5	6	0.7	0.8
Male	20-30	Negative	Negative	0	0	215	16.1	6.6	2.5	2.8	0.5
Male	20-30	Positive	Positive	Plasmodium ovale	0	194	13.8	6.7	4.4	2	0.3
Male	20-30	Negative	Negative	0	0	165	16.3	9.1	6.6	1.8	0.5
Male	20-30	Negative	Negative	0	0	199	16.3	8.9	5.2	2.6	0.8
Male	20-30	Negative	Negative	0	0	223	16.4	8.5	5.7	1.5	0.6
Male	20-30	Positive	Positive	Plasmodium ovale	0	84	14.1	6.7	4	1.8	0.8
Male	20-30	Positive	Positive	Plasmodium ovale	0	203	14.1	7.2	5.1	1.4	0.6
Male	20-30	Negative	Positive	Plasmodium sp.	0	214	14.2	8	3.7	3.4	0.6
Male	20-30	Positive	Positive	Plasmodium falciparum	0	61	14.2	5.1	3.8	0.8	0.4
Male	20-30	Negative	Negative	0	0	260	16.5	7.7	4.3	2.5	0.5
Female	20-30	Positive	Positive	Plasmodium sp.	0	209	13.4	16.1	13.7	1.4	0.9
Male	20-30	Negative	Negative	0	0	120	16.6	6.8	4.7	1.3	0.7
Male	20-30	Positive	Positive	Plasmodium ovale	1	82	15.2	9.8	6.9	1.5	1.3
Male	20-30	Positive	Positive	Plasmodium falciparum	0	139	15.3	5.5	4.2	0.7	0.6
Male	20-30	Positive	Positive	Plasmodium ovale	0	153	15.6	6.9	4.6	1.4	0.8
Male	20-30	Positive	Positive	Plasmodium ovale	0	106	15.8	6.4	3.1	2	1.2
Male	20-30	Positive	Positive	Plasmodium ovale	1	71	15.9	6.5	4.8	0.5	1.1
Male	20-30	Positive	Positive	Plasmodium ovale	0	103	16.3	8.3	4.6	2.7	0.9
Male	20-30	Negative	Negative	0	0	92	6.1	5.9	3.1	1.9	0.7
Male	20-30	Negative	Negative	0	0	133	13	9.4	7.2	1.5	0.7
Male	20-30	Positive	Positive	Plasmodium falciparum	2	17	10.3	4.2	2.9	0.8	0.4
Male	20-30	Negative	Negative	0	0	278	13.4	7.3	4.4	2.1	0.5
Male	20-30	Negative	Negative	0	0	186	13.5	7.1	4.4	1.8	0.8
Male	20-30		Negative	0	0	255	13.5	5.7	2.4	2.4	0.5
Male	20-30	Negative	Negative	0	0	66	13.7	2.2	0.3	1.5	0.4
Male	20-30	Positive	Positive	Plasmodium falciparum	0	15	11.1	5.7	4.4	0.7	0.6
Male	20-30	Negative	Negative	0	0	253	13.8	7.4	3.8	2.1	0.9
Male	20-30	Negative	Negative	0	0	156	13.9	3.5	1.3	1.7	0.4
Male	20-30	Negative	Negative	0	0	195	14.2	8	4.4	2.5	0.7
Male	20-30	Negative	Negative	0	0	204	14.5	4.7	1.7	2.4	0.5
Male	20-30	Negative	Negative	0	0	317	14.5	7.6	1.9	3	0.7
Male	20-30		Negative	0	0	171	14.6	10.7	8.5	1.3	0.7
Male	20-30	Positive	Positive	Plasmodium ovale	0	161	11.9	5.6	4.7	0.5	0.5
Male	20-30	Negative	Negative	0	0	164	14.8	30.3	3.46	6.9	5.6
Male	20-30	Negative	Negative	0	0	207	14.9	10	8.9	0.7	0.4
Male	20-30	Negative	Negative	0	0	326	14.9	12.5	6.4	4.6	1.1
Male	20-30		Negative	0	0	167	15.3	10.7	8.8	1.1	0.8
Male	20-30	Negative	Negative	0	0	207	15.3	4.9	2.2	2	0.4
Male	20-30	Negative	Negative	0	0	220	15.3	5.1	2.6	2.2	0.2
Male	20-30	Negative	Negative	0	0	193	15.4	8.8	6	1.9	0.5
Male	20-30	Negative	Negative	0	0	163	15.4	5.6	2.4	2.1	0.7
Male	20-30	Negative	Negative	0	0	220	15.4	5.3	1.9	2.6	0.5
Male	20-30	Negative	Negative	0	0	141	15.5	3.8	1.5	1.9	0.3
Male	20-30	Negative	Negative	0	0	249	15.7	4.8	2	2.1	0.5
Male	20-30	Negative	Negative	0	0	262	15.7	9.6	6.5	2.4	0.5
Male	20-30	Negative	Negative	0	0	225	15.7	5.5	1.6	2.8	0.6
Male	20-30	Negative	Negative	0	0	295	15.7	5.8	2.1	2.8	0.3
Male	20-30	Negative	Negative	0	0	124	15.8	3.7	0.63	2.37	0.63
Male	20-30	Negative	Negative	0	0	372	15.9	8.4	4	3.3	0.6
Male	20-30	Negative	Negative	0	0	312	16	10.8	7.1	1.7	1.9
Male	20-30		Negative	0	0	222	16.2	15.2	13	1.5	0.7
Male	20-30	Negative	Negative	0	0	321	16.2	7.8	5.4	1.9	0.4
Male	20-30	Negative	Negative	0	0	207	16.2	4.2	1.2	2.5	0.2
Male	20-30	Positive	Positive	Plasmodium ovale	0	105	14.1	6.5	3	2.4	1
Male	20-30	Negative	Negative	0	0	111	16.5	5.6	3.2	1.5	0.8
Male	20-30	Positive	Positive	Plasmodium falciparum	0	112	14.5	6.2	4.5	0.7	0.8
Male	20-30	Positive	Positive	Plasmodium ovale	0	68	14.6	2.7	2.1	0.1	0.4
Male	20-30	Negative	Negative	0	0	243	16.7	9.3	5.9	2.6	0.5
Female	20-30	Negative	Negative	0	0	188	14.6	8.5	6.3	1.2	1
Male	20-30	Positive	Positive	Plasmodium ovale	1	117	14.9	7.6	5.55	1.06	0.99
Male	20-30	Positive	Positive	Plasmodium falciparum	4	113	15.2	8.3	7.4	0.3	0.6
Male	20-30	Negative	Negative	0	0	149	17.8	3.5	0.8	2	0.6
Male	20-30	Positive	Positive	Plasmodium ovale	0	120	16	9	5.6	2.5	0.8
Male	20-30	Positive	Positive	Plasmodium falciparum	0	102	16.2	3.9	3	0.6	0.2
Male	20-30	Positive	Positive	Plasmodium ovale	0	130	7.5	5.3	2.7	1.6	0.9
Male	20-30	Positive	Positive	Plasmodium falciparum	0	88	8.2	4.7	2.8	1.4	0.4
Male	20-30	Negative	Negative	0	0	239	11.9	4.7	1.9	1.8	0.8
Male	20-30	Negative	Negative	0	0	168	12	5	2.4	2.2	0.4
Male	20-30	Negative	Negative	0	0	327	12.9	6.4	2.3	3	0.9
Male	20-30	Negative	Negative	0	0	308	13.3	8.5	5.3	2.7	0.5
Male	20-30	Negative	Negative	0	0	151	13.6	4.5	2.9	0.7	0.9
Male	20-30	Negative	Negative	0	0	226	13.6	4.5	1.5	2.5	0.4
Male	20-30	Negative	Negative	0	0	105	13.6	5	1.2	3.2	0.4
Male	20-30	Negative	Negative	0	0	173	14.1	4.6	2.4	1.6	0.5
Male	20-30	Positive	Positive	Plasmodium falciparum	0	74	11.9	4.5	3.3	0.6	0.5
Male	20-30	Negative	Negative	0	0	169	14.8	6.9	3.4	2.4	0.9
Male	20-30	Negative	Negative	0	0	131	14.9	11	9.5	1	0.5
Male	20-30	Negative	Negative	0	0	122	14.9	6.1	3.3	1.8	1
Male	20-30	Negative	Negative	0	0	182	15	6.6	4.6	1	0.9
Male	20-30	Negative	Negative	0	0	389	15.1	14.6	9.8	4	0.8
Male	20-30	Negative	Negative	0	0	288	15.2	8.6	5.4	2	0.7
Male	20-30	Negative	Negative	0	0	191	15.4	6.8	3.7	1.8	0.8
Male	20-30	Negative	Negative	0	0	219	15.4	5.8	2.4	2.5	0.7
Male	20-30	Positive	Positive	Plasmodium falciparum	1	59	13	4	2.7	0.8	0.6
Male	20-30	Negative	Negative	0	0	257	15.8	9.5	5.51	2.95	0.67
Male	20-30	Positive	Positive	Plasmodium falciparum	0	145	13.5	4.6	3.4	0.6	0.6
Male	20-30	Positive	Positive	Plasmodium falciparum/Plasmodium ovale coinfection	0	104	13.6	8.2	4.27	1.35	0.71
Male	20-30	Negative	Negative	0	0	199	16.1	7.6	3.9	2.7	0.8
Male	20-30	Positive	Positive	Plasmodium falciparum	0	195	13.8	9.4	7.7	1.3	0.4
Male	20-30		Negative	0	0	199	16.2	9.4	5.3	3.1	0.8
Male	20-30	Positive	Positive	Plasmodium falciparum	1	94	14.6	7.8	6.5	0.5	0.7
Male	20-30	Negative	Positive	Plasmodium falciparum	0	94	14.6	7.8	6.5	0.5	0.7
Male	20-30	Positive	Positive	Plasmodium falciparum	0	166	14.7	8.4	7.3	0.6	0.4
Male	20-30	Positive	Positive	Plasmodium ovale	0	105	14.7	6.3	5	0.5	0.7
Male	20-30		Negative	0	0	200	16.8	7.2	6	0.8	0.4
Male	20-30	Positive	Positive	Plasmodium falciparum	0	112	15	6	5.4	0.5	0.2
Male	20-30	Positive	Positive	Plasmodium ovale	1	161	15.2	8.7	6.7	0.8	1.1
Male	20-30	Positive	Positive	Plasmodium ovale	0	9	15.2	8.4	6.8	0.5	1.1
Male	20-30	Positive	Positive	Plasmodium sp.	0	148	15.3	5.7	2.2	2.9	0.6
Male	20-30	Positive	Positive	Plasmodium falciparum	0	250	15.4	6.4	2.6	3	0.6
Male	20-30	Positive	Positive	Plasmodium ovale	0	153	15.6	6.9	4.6	1.4	0.8
Male	30-40	Negative	Negative	0	0	247	12.5	3.7	0.9	2.4	0.2
Male	30-40	Negative	Negative	0	0	200	12.6	5.8	3.1	2.2	0.4
Female	30-40		Negative	0	0	218	10.5	6.2	4.1	1.6	0.4
Male	30-40	Negative	Negative	0	0	220	13.7	6.3	3.4	1.6	1.2
Male	30-40		Negative	0	0	197	13.9	7.7	6.2	0.5	1
Male	30-40	Negative	Negative	0	0	221	14.2	6.6	3.7	1.5	0.7
Male	30-40	Negative	Negative	0	0	220	14.2	8.9	6	2.1	0.5
Male	30-40	Negative	Negative	0	0	280	14.3	3.7	1.4	1.8	0.3
Male	30-40	Negative	Negative	0	0	219	14.4	6.1	2.6	2.5	0.7
Male	30-40	Negative	Negative	0	0	112	14.5	6.2	4.5	0.7	0.8
Male	30-40		Negative	0	0	129	14.5	10.3	5.9	3.3	0.7
Male	30-40	Negative	Negative	0	0	163	14.8	6	3.8	1.4	0.8
Male	30-40	Negative	Negative	0	0	242	14.8	5.5	1.9	2.1	1.2
Male	30-40	Positive	Positive	Plasmodium ovale	1	96	12.4	5	3.9	0.5	0.5
Male	30-40	Negative	Negative	0	0	151	14.9	4	0.9	2.6	0.4
Male	30-40	Positive	Positive	Plasmodium falciparum	0	74	12.5	5.7	3.4	1.2	0.9
Male	30-40	Positive	Positive	Plasmodium ovale	0	85	12.5	5.7	4.8	0.4	0.4
Male	30-40	Negative	Negative	0	0	164	15.3	6.4	4.1	1.5	0.7
Male	30-40	Positive	Positive	Plasmodium falciparum	0	28	12.9	6.2	4.4	1.1	0.7
Male	30-40	Negative	Negative	0	0	259	15.5	7.9	4.4	2.7	0.4
Male	30-40	Positive	Positive	Plasmodium ovale	1	76	13	4.4	3.2	0.6	0.5
Male	30-40	Positive	Positive	Plasmodium falciparum	1	119	13.2	3.2	1.5	1.2	0.4
Male	30-40	Negative	Negative	0	0	159	16	7.7	3.6	2.9	1.1
Male	30-40	Positive	Positive	Plasmodium falciparum	0	142	13.7	7.5	6.3	0.5	0.6
Male	30-40	Negative	Negative	0	0	245	16.2	6.5	3.8	1.8	0.9
Male	30-40	Positive	Positive	Plasmodium ovale	0	119	13.8	4.9	3.6	0.8	0.4
Male	30-40	Negative	Negative	0	0	216	16.4	4.3	1.5	2.1	0.4
Male	30-40	Positive	Positive	Plasmodium ovale	0	46	14.7	4.2	2.7	0.8	0.7
Male	30-40	Positive	Positive	Plasmodium falciparum	0	150	14.8	8	5.2	2.1	0.6
Male	30-40	Negative	Negative	0	0	200	16.7	10	6.4	2.7	0.7
Male	30-40	Negative	Negative	0	0	202	16.9	4.4	1.6	2.3	0.3
Male	30-40	Positive	Positive	Plasmodium ovale	0	176	15.9	8.2	3.5	3.1	1.4
Male	30-40	Positive	Positive	Plasmodium falciparum	4	121	16.8	8.5	7.1	0.8	0.5
Male	30-40	Negative	Negative	0	0	108	11.2	2.1	0.9	1	0.3
Male	30-40	Positive	Positive	Plasmodium ovale	2	25	8	2.3	1.6	0.4	0.3
Male	30-40	Negative	Negative	0	0	153	13	3.2	1.1	1.6	0.4
Male	30-40	Negative	Negative	0	0	82	13.2	9	6.3	1.1	1.5
Male	30-40	Negative	Negative	0	0	200	13.4	4.2	1.4	2.1	0.5
Male	30-40		Negative	0	0	249	13.4	9.7	5.6	3.1	0.6
Male	30-40	Negative	Negative	0	0	242	13.5	6.4	3.8	2	0.5
Male	30-40	Negative	Negative	0	0	230	13.5	12.2	8.6	2.2	1.3
Female	30-40	Negative	Negative	0	0	411	12.4	8.4	4.79	1.6	1.06
Male	30-40	Negative	Negative	0	0	144	14.1	6.7	4.2	1.5	1
Male	30-40	Negative	Negative	0	0	169	14.1	6.4	3.7	2.2	0.4
Male	30-40		Negative	0	0	152	14.2	13.1	11.2	1.4	0.9
Male	30-40	Negative	Negative	0	0	317	14.2	11.7	7.4	3.2	1
Male	30-40	Negative	Negative	0	0	152	14.4	7.7	3.3	3.1	0.8
Male	30-40	Negative	Negative	0	0	225	14.5	12.6	11.4	0.9	0.3
Male	30-40	Positive	Positive	Plasmodium falciparum	0	129	11.6	7.2	4.4	1.7	0.9
Male	30-40		Negative	0	0	363	14.5	5.3	2.8	1.9	0.6
Male	30-40	Negative	Negative	0	0	294	14.7	11	9.4	0.9	0.6
Male	30-40	Negative	Negative	0	0	206	14.8	4.2	1.5	2.2	0.4
Male	30-40	Positive	Positive	Plasmodium ovale	0	83	12.2	5	3.9	0.5	0.5
Male	30-40	Positive	Positive	Plasmodium ovale	0	90	12.4	3.2	2.2	0.6	0.4
Male	30-40		Negative	0	0	159	14.9	8.4	3.8	4	0.5
Male	30-40	Negative	Negative	0	0	314	15	7.1	3.8	2.3	0.8
Male	30-40	Negative	Negative	0	0	219	15	5.1	1.7	2.7	0.4
Male	30-40	Positive	Positive	Plasmodium falciparum	0	106	12.6	4.2	1.6	1.7	0.7
Male	30-40		Negative	0	0	163	15.2	4.6	2.4	1.5	0.5
Male	30-40		Negative	0	0	149	15.2	10.5	6.9	2	1.6
Male	30-40	Negative	Negative	0	0	268	15.2	4.9	1.7	2	0.4
Male	30-40	Negative	Negative	0	0	164	15.3	9.2	7.5	0.6	0.9
Male	30-40	Negative	Negative	0	0	167	15.4	5.9	2.3	2.6	0.6
Male	30-40		Negative	0	0	188	15.5	14.3	12.8	0.9	0.5
Male	30-40	Negative	Negative	0	0	125	15.5	5.5	2.5	2.2	0.3
Male	30-40	Negative	Negative	0	0	238	15.5	10	5.7	3.1	1.1
Male	30-40	Negative	Negative	0	0	188	15.9	7.3	2.2	2.7	0.5
Male	30-40	Negative	Negative	0	0	201	16	8.5	4.8	2.5	1.1
Male	30-40	Negative	Negative	0	0	242	16	6.5	3.1	2.5	0.6
Male	30-40	Positive	Positive	Plasmodium falciparum	0	234	14	7.8	4.6	2.2	0.8
Female	30-40	Positive	Positive	Plasmodium falciparum	0	147	12.6	4	2.3	0.7	0.9
Female	30-40	Negative	Negative	0	0	298	14.4	10.6	7.1	2.7	0.5
Male	30-40	Negative	Positive	Plasmodium sp.	0	138	14.2	6.8	5.6	0.7	0.5
Male	30-40	Positive	Positive	Plasmodium ovale	0	118	14.8	9.7	8.3	0.7	0.6
Female	30-40	Positive	Positive	Plasmodium falciparum	1	215	13.7	6.1	4.9	0.8	0.3
Male	30-40	Positive	Positive	Plasmodium falciparum/Plasmodium ovale coinfection	0	66	14.9	3.7	3	0.5	0.2
Male	30-40	Negative	Negative	0	0	230	16.8	10.4	7.8	1.7	0.6
Female	30-40	Negative	Negative	0	0	181	14.6	3.4	1.73	1.43	0.14
Male	30-40	Positive	Positive	Plasmodium ovale	0	97	15.1	6.2	4.6	0.8	0.7
Male	30-40	Positive	Positive	Plasmodium sp.	0	105	15.3	3.2	1.2	1.4	0.5
Male	30-40	Positive	Positive	Plasmodium falciparum	1	118	15.5	4.8	2.9	0.7	1.2
Male	30-40	Positive	Positive	Plasmodium ovale	0	221	15.8	10.8	8.5	1.5	0.7
Male	30-40		Negative	0	0	130	13.3	4.9	2.5	1.2	0.9
Male	30-40		Negative	0	0	259	13.3	6.1	2.8	2.7	0.6
Male	30-40	Positive	Positive	Plasmodium ovale	0	69	11.1	4.5	3.2	0.8	0.5
Male	30-40		Negative	0	0	173	13.7	17	13.1	2.7	1.1
Male	30-40		Negative	0	0	252	13.8	5.1	2.4	2.1	0.4
Male	30-40	Negative	Negative	0	0	143	14	9.4	5.4	1.7	2.3
Male	30-40	Negative	Negative	0	0	160	14.1	9.3	6.9	1.8	0.4
Male	30-40	Negative	Negative	0	0	160	14.1	3.5	1.1	1.9	0.4
Male	30-40	Negative	Negative	0	0	196	14.2	4.1	1.3	2.2	0.5
Female	30-40	Negative	Negative	0	0	158	12.9	9.3	7.6	1.2	0.5
Male	30-40	Negative	Negative	0	0	165	14.3	4.3	1.5	2.3	0.4
Male	30-40	Positive	Positive	Plasmodium ovale	1	108	11.7	5.5	2.3	2.1	0.9
Male	30-40		Negative	0	0	146	14.8	13.3	10.8	1.5	0.9
Male	30-40	Positive	Positive	Plasmodium falciparum	0	193	12.2	4.2	2.5	1	0.6
Male	30-40	Negative	Negative	0	0	151	15.1	11	8.9	1.5	0.6
Male	30-40		Negative	0	0	264	15.2	23.5	18.6	2.5	2.3
Male	30-40		Negative	0	0	263	15.3	4.6	2	2	0.4
Male	30-40	Negative	Negative	0	0	270	15.5	10.5	5.5	3.3	1.5
Male	30-40		Negative	0	0	166	15.6	10	8.01	1.1	0.1
Male	30-40	Negative	Negative	0	0	96	15.7	6.4	3.2	2.8	0.4
Male	30-40	Positive	Positive	Plasmodium ovale	0	111	13.5	4.7	3	0.9	0.8
Male	30-40	Positive	Positive	Plasmodium ovale	1	170	13.5	9.1	7.4	0.7	0.9
Male	30-40	Positive	Positive	Plasmodium ovale	0	110	13.5	4.3	3.4	0.5	0.4
Male	30-40		Negative	0	0	241	16.1	6.7	4.3	1.6	0.7
Male	30-40	Positive	Positive	Plasmodium falciparum	0	70	13.9	6.6	3.9	1.4	1.1
Male	30-40	Positive	Positive	Plasmodium ovale	0	104	14	7.1	4.2	1.4	1.4
Male	30-40	Positive	Positive	Plasmodium ovale	0	161	14	10.7	9.1	0.8	0.7
Male	30-40	Positive	Positive	Plasmodium falciparum	1	110	14	7	5.6	0.7	0.7
Male	30-40	Negative	Negative	0	0	173	16.3	6.3	3.8	1.6	0.8
Male	30-40	Positive	Positive	Plasmodium ovale	0	160	14.2	8	7.2	0.2	0.5
Female	30-40	Positive	Positive	Plasmodium falciparum	1	58	12.6	3.3	2.7	0.2	0.5
Male	30-40	Negative	Negative	0	0	267	16.6	12.4	9.4	2.4	0.5
Male	30-40	Positive	Positive	Plasmodium falciparum	0	164	14.8	8.8	6.3	1.4	1
Male	30-40	Positive	Positive	Plasmodium falciparum/Plasmodium ovale coinfection	0	122	14.8	4.7	2.8	0.7	0.9
Male	30-40	Negative	Negative	0	0	212	17.1	6.1	3.7	1.2	1.1
Male	30-40	Positive	Positive	Plasmodium ovale	1	80	15.1	6.9	5.9	0.5	0.4
Male	30-40	Positive	Positive	Plasmodium falciparum	0	245	15.2	8.4	4.8	2.6	0.9
Male	30-40	Positive	Positive	Plasmodium falciparum	1	117	15.2	6.5	3.97	1.95	0.52
Male	30-40	Negative	Positive	Plasmodium sp.	0	220	15.9	11	8.6	1.5	0.9
Female	30-40	Positive	Positive	Plasmodium ovale	0	23	14.6	10	4.4	1.18	0.71
Male	30-40	Negative	Negative	0	0	243	12.7	7.8	5.1	1.6	1
Male	30-40	Negative	Negative	0	0	290	12.8	6.2	2.5	2.6	0.8
Male	30-40	Positive	Positive	Plasmodium falciparum	18	58	10.3	5.1	2.9	1.6	0.5
Male	30-40	Negative	Negative	0	0	205	13.2	5.1	2.2	2.1	0.6
Female	30-40	Negative	Negative	0	0	277	11.2	13.2	10.6	1.2	1.4
Male	30-40	Negative	Negative	0	0	199	13.4	4.9	3.5	0.9	0.5
Male	30-40		Negative	0	0	157	14	6	3.4	1.6	0.9
Male	30-40	Negative	Negative	0	0	189	14.1	2.6	1.1	1.1	0.3
Female	30-40	Negative	Negative	0	0	330	12.7	5.4	2.3	2	1
Male	30-40	Negative	Negative	0	0	145	14.2	6.5	2.8	3	0.6
Male	30-40	Negative	Negative	0	0	244	14.3	7.1	3.3	2.9	0.6
Male	30-40	Negative	Negative	0	0	163	14.3	5.2	1.3	3.1	0.7
Male	30-40	Negative	Negative	0	0	169	14.4	4.5	1.5	2.5	0.5
Male	30-40	Negative	Negative	0	0	218	14.5	5.6	2	2.8	0.5
Male	30-40	Negative	Negative	0	0	155	14.6	7.1	5.4	0.8	0.7
Male	30-40	Negative	Positive	Plasmodium ovale	0	99	12	4.7	1.6	1.8	1.3
Male	30-40	Negative	Negative	0	0	167	14.8	7.7	6.1	0.8	0.7
Male	30-40	Negative	Negative	0	0	258	14.8	21.8	17.2	2.8	1.7
Male	30-40	Negative	Negative	0	0	130	14.9	7.7	6.2	1.1	0.3
Male	30-40	Negative	Negative	0	0	197	15.1	4.8	1.9	2.2	0.5
Male	30-40	Negative	Negative	0	0	250	15.2	6.8	5.2	1.2	0.4
Male	30-40	Negative	Negative	0	0	192	15.2	6.2	2.8	2.7	0.4
Male	30-40	Positive	Positive	Plasmodium ovale	0	112	12.7	4.7	1.7	1.9	1.1
Male	30-40	Positive	Positive	Plasmodium ovale	0	112	12.7	4.7	1.7	1.9	1.1
Male	30-40	Positive	Positive	Plasmodium ovale	0	171	12.8	5.7	2.4	2.7	0.5
Male	30-40	Negative	Negative	0	0	162	15.5	4	1.6	1.8	0.4
Male	30-40	Negative	Negative	0	0	121	15.6	5	2.4	1.6	0.9
Male	30-40		Negative	0	0	286	15.7	6.8	3.9	2	0.6
Male	30-40	Positive	Positive	Plasmodium falciparum	1	122	13.3	7	5.7	0.3	0.9
Male	30-40	Negative	Negative	0	0	136	16.2	9.4	4	4.3	0.8
Male	30-40	Positive	Positive	Plasmodium ovale	0	98	13.9	5.4	4	0.7	0.6
Male	30-40	Positive	Positive	Plasmodium ovale	0	215	14	7.4	4.6	2.2	0.6
Male	30-40	Negative	Negative	0	0	196	16.3	7.5	3.8	2.7	0.8
Male	30-40	Positive	Positive	Plasmodium falciparum	4	54	14.1	4.9	2.4	1.6	0.7
Male	30-40	Negative	Negative	0	0	180	16.4	5.9	2.4	2.5	0.7
Male	30-40	Positive	Positive	Plasmodium ovale	0	53	14.3	4.2	3.4	0.3	0.4
Male	30-40	Positive	Positive	Plasmodium ovale	0	104	14.5	5.8	4	1.5	0.2
Male	30-40	Positive	Positive	Plasmodium ovale	0	166	14.5	8.1	5.7	1.5	0.7
Male	30-40	Negative	Negative	0	0	245	16.6	7.6	4.1	2.8	0.5
Male	30-40	Negative	Negative	0	0	95	16.7	4.8	3.1	1.1	0.5
Male	30-40	Positive	Positive	Plasmodium ovale	0	44	14.7	6.1	3.1	1.6	1.3
Male	30-40	Positive	Positive	Plasmodium ovale	1	128	14.8	8.8	7.5	0.5	0.8
Male	30-40	Positive	Positive	Plasmodium ovale	0	70	15.2	6	5.2	0.5	0.3
Male	30-40		Negative	0	0	181	17.2	5.1	2.9	1.8	0.3
Male	30-40	Negative	Positive	Plasmodium sp.	0	237	15.6	7.4	3.6	2.6	0.8
Male	30-40	Positive	Positive	Plasmodium ovale	1	105	16	6.3	4.7	0.8	0.7
Male	30-40	Negative	Negative	0	0	247	11.6	7.8	5.7	1.2	0.8
Male	30-40	Negative	Negative	0	0	267	13.9	8.8	6.4	0.9	1.2
Male	30-40		Negative	0	0	79	14.1	4.7	1.3	2.3	1
Male	30-40		Negative	0	0	255	14.6	6.44	4.27	1.35	0.713
Male	30-40	Positive	Positive	Plasmodium ovale	0	52	12.3	5.8	4.7	0.8	0.2
Male	30-40	Negative	Negative	0	0	190	15	11.2	9.3	1.2	0.7
Male	30-40	Negative	Negative	0	0	164	15	4.5	1.9	2.1	0.4
Male	30-40	Negative	Negative	0	0	152	15	4.8	1.2	2.7	0.5
Male	30-40	Positive	Positive	Plasmodium falciparum	0	84	12.5	4.8	2.2	2	0.5
Male	30-40	Negative	Negative	0	0	250	15.1	5.7	2.5	2.2	0.5
Male	30-40		Negative	0	0	225	15.2	6.3	4.2	1.2	0.8
Male	30-40	Positive	Positive	Plasmodium ovale	1	10	12.8	7.5	4.05	2.4	0.98
Male	30-40	Positive	Positive	Plasmodium ovale	0	141	12.8	9.6	7.6	0.9	1.1
Male	30-40	Positive	Positive	Plasmodium sp.	0	206	12.9	6.1	4.2	0.9	0.9
Male	30-40	Positive	Positive	Plasmodium ovale	0	56	13	5.6	4.4	1.18	0.71
Male	30-40	Positive	Positive	Plasmodium falciparum	0	45	13.1	2.8	1.9	0.5	0.3
Male	30-40	Positive	Positive	Plasmodium ovale	0	91	13.3	4.2	2	1.7	0.5
Male	30-40	Negative	Negative	0	0	211	15.8	5.5	2.7	2.3	0.4
Male	30-40	Negative	Negative	0	0	277	16	3.8	1.8	1.5	0.4
Male	30-40	Negative	Negative	0	0	231	16	8.8	4.2	3.6	1
Male	30-40	Positive	Positive	Plasmodium falciparum	3	74	13.6	6	4.7	0.6	0.7
Male	30-40	Positive	Positive	Plasmodium ovale	1	139	13.9	5.8	4.7	0.3	0.7
Male	30-40	Negative	Negative	0	0	154	16.4	5.5	2.6	2.4	0.4
Male	30-40	Positive	Positive	Plasmodium ovale	0	87	14.2	6.1	5.6	0.2	0.2
Male	30-40	Negative	Negative	0	0	238	16.6	9.9	6.6	2.5	0.6
Male	30-40	Positive	Positive	Plasmodium sp.	0	88	14.6	5.7	4.2	0.7	0.7
Male	30-40	Positive	Positive	Plasmodium falciparum	1	88	14.9	8.8	6.8	1	1
Male	30-40	Positive	Positive	Plasmodium falciparum/Plasmodium ovale coinfection	0	185	14.9	7.9	6	0.8	1
Male	30-40	Positive	Positive	Plasmodium ovale	0	163	15.2	8.1	4.7	2.1	1.2
Male	30-40	Positive	Positive	Plasmodium falciparum	4	72	15.4	3.7	3.2	0.4	0.1
Male	30-40		Negative	0	0	166	17.4	11.4	5.7	4.1	1
Male	30-40	Positive	Positive	Plasmodium falciparum/Plasmodium ovale coinfection	2	151	15.6	7.2	5.8	0.8	0.6
Male	30-40		Negative	0	0	150	14.7	7.3	4.5	2.1	0.6
Female	30-40	Negative	Negative	0	0	201	13	4.6	1.7	2.5	0.4
Male	30-40	Negative	Positive	Plasmodium ovale	1	199	13.4	4.9	3.5	0.9	0.5
Male	30-40	Positive	Positive	Plasmodium ovale	0	137	14.1	9.3	7.9	0.3	0.9
Male	30-40	Negative	Negative	0	0	292	11.9	7.6	5.1	1.5	1
Male	30-40	Positive	Positive	Plasmodium falciparum	0	116	9.7	4.5	1.2	2.4	0.9
Male	30-40	Negative	Negative	0	0	106	13	4.7	2.9	1	0.6
Male	30-40	Negative	Negative	0	0	123	13.2	4.8	1.3	2.7	0.5
Male	30-40		Negative	0	0	109	13.4	4.3	1.5	2.1	0.7
Male	30-40		Negative	0	0	108	13.5	6.2	2.3	1.9	0.7
Male	30-40	Positive	Positive	Plasmodium sp.	0	87	11.1	5.8	4.8	0.2	0.7
Male	30-40	Negative	Negative	0	0	211	14.1	3.4	1.4	1.5	0.3
Male	30-40		Negative	0	0	251	14.1	10.2	6.9	1.9	0.6
Male	30-40	Negative	Negative	0	0	160	14.2	7.3	6.2	0.6	0.5
Male	30-40	Negative	Negative	0	0	162	14.2	5	2.2	1.6	0.5
Male	30-40	Positive	Positive	Plasmodium falciparum/Plasmodium ovale coinfection	1	159	11.5	9.2	7.2	1	1
Male	30-40	Positive	Positive	Plasmodium ovale	0	25	11.5	1.5	0.4	0.4	0
Male	30-40	Positive	Positive	Plasmodium falciparum/Plasmodium ovale coinfection	3	61	12	6.3	1.6	3.3	1.3
Male	30-40	Negative	Negative	0	0	181	14.7	6	3.8	1.5	0.6
Male	30-40	Negative	Negative	0	0	86	14.7	5.4	2.4	2.2	0.4
Male	30-40	Positive	Positive	Plasmodium ovale	0	65	12.1	2.9	1.9	0.8	0.1
Male	30-40	Negative	Negative	0	0	239	14.9	4.6	2.1	1.9	0.3
Male	30-40	Positive	Positive	Plasmodium ovale	0	131	12.5	7.7	4.1	2.3	1.2
Male	30-40		Negative	0	0	204	15.1	7.6	4.2	2.3	1
Male	30-40	Negative	Negative	0	0	247	15.1	11	8.1	22	0.6
Male	30-40		Negative	0	0	150	15.3	3.9	1.5	1.8	0.6
Male	30-40	Positive	Positive	Plasmodium ovale	0	92	12.9	4.7	2.4	1.6	0.5
Male	30-40	Negative	Negative	0	0	204	15.4	9.5	6.2	2.6	0.7
Male	30-40	Negative	Negative	0	0	248	15.6	9.4	5.2	2.9	0.9
Male	30-40	Positive	Positive	Plasmodium ovale	0	83	13.2	4.6	2.7	0.9	0.9
Male	30-40	Positive	Positive	Plasmodium falciparum	3	74	13.6	6	4.7	0.6	0.7
Male	30-40	Negative	Negative	0	0	174	16.1	6	2.7	1.9	0.7
Male	30-40	Negative	Negative	0	0	217	16.2	5.4	2.5	2.2	0.5
Male	30-40		Negative	0	0	226	16.2	9.3	5.4	3.1	0.5
Male	30-40	Negative	Negative	0	0	221	16.3	3.3	1.2	1.6	0.3
Male	30-40	Positive	Positive	Plasmodium falciparum	0	197	14.2	5.5	3.2	1.7	0.5
Male	30-40	Positive	Positive	Plasmodium ovale	0	138	14.6	6.1	3.1	2.1	0.9
Male	30-40	Negative	Negative	0	0	226	16.7	9.2	6.5	1.8	0.7
Male	30-40	Positive	Positive	Plasmodium ovale	0	75	14.9	6.2	3.2	1.7	1.2
Male	30-40	Negative	Negative	0	0	177	17.1	6	2.7	2.5	0.6
Male	30-40	Positive	Positive	Plasmodium falciparum	0	64	15.4	3.1	1.4	0.9	0.8
Male	30-40	Positive	Positive	Plasmodium falciparum	2	31	15.5	4.4	2.8	0.9	0.7
Male	30-40	Positive	Positive	Plasmodium falciparum	0	127	15.7	4.5	3.8	0.3	0.3
Male	30-40	Negative	Positive	Plasmodium sp.	0	188	15.8	4.5	2	1.9	0.6
Male	30-40	Positive	Positive	Plasmodium falciparum	1	191	17.3	6.6	5.9	0.5	0.3
Female	30-40	Positive	Positive	Plasmodium ovale	0	124.46	13.45	6.44	4.27	1.35	0.713
Male	30-40	Positive	Positive	Plasmodium falciparum	1	210	11.3	10.6	8.8	1.1	0.5
Male	30-40	Negative	Negative	0	0	140	14.5	4.2	1.4	2.4	0.3
Male	30-40	Negative	Negative	0	0	225	14.9	8.4	5.3	2.3	0.6
Male	30-40	Negative	Negative	0	0	147	15.2	4.5	1.8	1.8	0.6
Male	30-40	Negative	Negative	0	0	267	15.2	3.8	1	2.2	0.5
Male	30-40	Negative	Negative	0	0	143	15.5	9.7	4.9	3.4	0.9
Male	30-40	Positive	Positive	Plasmodium falciparum	5	32	13.1	8.8	6.8	1.3	0.6
Male	30-40	Negative	Negative	0	0	138	15.6	5.2	1.4	3.2	0.4
Male	30-40	Negative	Negative	0	0	258	15.7	5.3	1.7	3	0.4
Male	30-40	Negative	Negative	0	0	158	15.9	4.9	2.6	1.4	0.7
Male	30-40	Negative	Negative	0	0	225	15.9	19	15.2	2	1.8
Male	30-40	Negative	Negative	0	0	222	15.9	10.1	7.2	2.1	0.6
Male	30-40	Positive	Positive	Plasmodium falciparum	2	133	13.6	6.6	5.9	0.2	0.4
Male	30-40	Positive	Positive	Plasmodium sp.	0	152	13.7	17.2	13.7	1.6	1.8
Male	30-40	Positive	Positive	Plasmodium falciparum/Plasmodium ovale coinfection	0	132	13.9	7.2	5.5	0.7	0.9
Male	30-40	Positive	Positive	Plasmodium ovale	0	205	14	14	11	1.9	1
Male	30-40	Positive	Positive	Plasmodium sp.	0	233	14.1	24.3	18.2	3	2.9
Male	30-40	Positive	Positive	Plasmodium ovale	0	119	14.1	7.1	3.4	2.5	1.1
Male	30-40	Negative	Negative	0	0	203	16.4	5.2	2.4	2.1	0.6
Male	30-40	Positive	Positive	Plasmodium falciparum/Plasmodium ovale coinfection	1	185	14.3	5	2.5	1.5	0.9
Male	30-40	Positive	Positive	Plasmodium ovale	0	312	14.5	10.1	8.7	0.7	0.5
Male	30-40	Positive	Positive	Plasmodium sp.	0	261	15.2	14.6	10.4	3.1	0.9
Male	30-40	Positive	Positive	Plasmodium ovale	0	77	15.3	3	1.7	0.7	0.6
Male	30-40	Positive	Positive	Plasmodium falciparum	0	154	16	7.1	6.2	0.5	0.5
Male	30-40	Positive	Positive	Plasmodium ovale	1	119	16.6	6.6	4.2	1.5	0.6
Male	30-40		Negative	0	0	221	13	6.2	3.3	2.4	0.4
Male	30-40		Negative	0	0	301	13.7	15.9	9.2	4.6	1.3
Male	30-40	Positive	Positive	Plasmodium falciparum	0	124.46	13.45	6.44	4.27	1.35	0.713
Male	30-40		Negative	0	0	236	12	11.4	8	2.4	0.7
Male	30-40	Negative	Negative	0	0	226	13.4	8.3	3.5	2.9	0.4
Female	30-40		Negative	0	0	163	12.9	12.5	10.7	1.2	0.5
Male	30-40	Negative	Negative	0	0	214	14.4	5.6	3.6	1.3	0.6
Male	30-40	Negative	Negative	0	0	263	14.4	4	1.1	2.4	0.4
Male	30-40	Negative	Negative	0	0	230	14.4	9.5	6	2.9	0.5
Male	30-40	Positive	Positive	Plasmodium ovale	0	63	11.6	5.7	3.02	1.94	0.74
Male	30-40	Positive	Positive	Plasmodium ovale	0	92	11.6	4.1	2.6	0.8	0.7
Male	30-40	Negative	Negative	0	0	142	14.6	10.5	4.7	4.1	1.7
Male	30-40	Negative	Negative	0	0	205	14.7	5.5	2.1	2.6	0.6
Male	30-40		Negative	0	0	213	15.3	4.3	2.4	1.3	0.5
Male	30-40		Negative	0	0	189	15.3	4.8	2.6	1.6	0.4
Male	30-40	Positive	Positive	Plasmodium ovale	0	124	13.1	8.7	8	0.5	0.2
Male	30-40	Negative	Negative	0	0	175	15.6	4.5	1.8	2.1	0.5
Male	30-40	Negative	Negative	0	0	161	15.8	8	4.6	2.2	0.9
Male	30-40	Positive	Positive	Plasmodium ovale	0	72	13.6	5.7	4.3	0.4	0.9
Male	30-40	Positive	Positive	Plasmodium falciparum	3	135	13.8	5	3.2	1.2	0.6
Male	30-40	Negative	Negative	0	0	210	16.2	12.3	8.7	2.4	1
Male	30-40	Negative	Negative	0	0	170	16.5	6.7	2.5	2.7	1.4
Male	30-40	Positive	Positive	Plasmodium falciparum	0	50	14.6	4.9	3.1	0.8	0.9
Male	30-40	Positive	Positive	Plasmodium falciparum/Plasmodium ovale coinfection	3	55	14.9	6.6	5.1	1	0.3
Male	30-40	Positive	Positive	Plasmodium falciparum	6	82	15.1	5.9	3.7	1.3	0.9
Male	30-40	Positive	Positive	Plasmodium falciparum	1	114	15.2	9	7.3	0.7	0.9
Male	30-40	Positive	Positive	Plasmodium falciparum	1	114	15.2	9	7.3	0.7	0.9
Male	30-40	Negative	Negative	0	0	143	18.3	6.1	3	2	1.1
Male	30-40	Positive	Positive	Plasmodium ovale	0	115	16.3	6.1	5.1	0.5	0.4
Male	30-40	Negative	Negative	0	0	313	13.1	5.7	2.9	2.2	0.4
Female	30-40	Negative	Negative	0	0	185	11.5	3.7	1.1	2.2	0.4
Male	30-40	Negative	Negative	0	0	263	14	7.5	4.5	2.3	0.7
Male	30-40	Negative	Negative	0	0	273	14.3	11.3	6.8	3.7	0.6
Male	30-40	Negative	Negative	0	0	193	14.5	6.6	3.3	2.6	0.5
Male	30-40	Negative	Negative	0	0	234	14.6	8.4	5	2.4	0.9
Male	30-40	Positive	Positive	Plasmodium falciparum	2	76	12.1	4.6	3.2	0.8	0.6
Male	30-40	Negative	Negative	0	0	195	15.2	8.9	5.7	2.6	0.5
Male	30-40	Positive	Positive	Plasmodium ovale	1	110	12.6	5.6	4	0.8	0.8
Male	30-40		Negative	0	0	202	15.4	8.5	6.4	1	0.9
Male	30-40	Positive	Positive	Plasmodium ovale	0	84	13.1	6.5	4.4	1.2	0.9
Male	30-40	Negative	Negative	0	0	339	15.7	5.5	3.1	1.7	0.4
Male	30-40	Positive	Positive	Plasmodium ovale	1	40	13.4	4.3	2.8	1.2	0.3
Female	30-40	Positive	Positive	Plasmodium falciparum	1	39	11.2	4.8	4	0.6	0.2
Male	30-40	Positive	Positive	Plasmodium ovale	0	88	13.6	4.5	2.9	0.9	0.6
Male	30-40	Negative	Negative	0	0	237	16.1	6.3	3.6	2.1	0.4
Male	30-40	Negative	Negative	0	0	131	16.3	5.9	3.9	1.5	0.5
Male	30-40	Positive	Positive	Plasmodium ovale	1	116	14.1	7.1	3.6	2.2	1.2
Male	30-40	Positive	Positive	Plasmodium sp.	0	110	14.4	2.2	1.19	0.66	0.35
Male	30-40	Positive	Positive	Plasmodium ovale	1	151	14.6	8.1	6.7	0.5	0.9
Male	30-40	Positive	Positive	Plasmodium ovale	0	126	14.8	5.6	2.2	2.1	1.2
Male	30-40	Positive	Positive	Plasmodium falciparum	0	79	14.8	3.7	1.1	1.8	0.8
Male	30-40	Positive	Positive	Plasmodium falciparum	0	186	14.8	7.2	5.8	0.7	0.6
Male	30-40	Positive	Positive	Plasmodium ovale	0	186	15.1	6.7	3.8	2	0.8
Male	30-40	Positive	Positive	Plasmodium falciparum	2	37	16.4	5.1	3.3	0.8	0.9
Male	30-40	Negative	Negative	0	0	260	11.6	13.2	8.6	3.4	0.9
Male	30-40	Negative	Negative	0	0	453	13.2	19.2	15.17	1.73	2.3
Male	30-40	Negative	Negative	0	0	172	13.3	3.7	1.6	1.5	0.4
Female	30-40	Negative	Negative	0	0	146	11.4	6.5	3	3	0.4
Male	30-40		Negative	0	0	278	14.6	7.1	4.7	1.4	0.8
Male	30-40	Negative	Negative	0	0	239	14.7	12.6	9	2.4	1.1
Male	30-40	Negative	Negative	0	0	180	15.1	20.2	17.3	1.6	1.2
Male	30-40	Negative	Negative	0	0	144	15.1	4.9	2.5	2	0.5
Male	30-40		Negative	0	0	171	15.2	7.7	5.8	0.9	0.7
Male	30-40	Positive	Positive	Plasmodium ovale	0	24	12.7	5.1	3.9	0.5	0.7
Male	30-40	Negative	Negative	0	0	122	15.6	4.5	2.6	1.3	0.6
Male	30-40	Positive	Positive	Plasmodium ovale	0	121	13.1	3.6	1.7	1.3	0.4
Male	30-40	Positive	Positive	Plasmodium ovale	1	130	13.1	5.5	4.3	0.5	0.7
Male	30-40	Negative	Negative	0	0	352	15.7	10.8	7.99	1.51	1.3
Male	30-40	Negative	Negative	0	0	155	15.7	6.4	3.5	1.8	1
Male	30-40		Negative	0	0	187	15.8	12.1	7.5	3.4	1
Male	30-40	Negative	Negative	0	0	215	15.9	5.3	2.9	1.5	0.8
Male	30-40		Negative	0	0	174	16	10.1	8.7	0.8	0.5
Male	30-40	Positive	Positive	Plasmodium ovale	0	88	13.6	4.5	2.9	0.9	0.6
Female	30-40		Negative	0	0	280	13.9	17.1	15.2	1	0.7
Male	30-40	Negative	Negative	0	0	204	16.3	2.2	1.54	0.44	0.18
Male	30-40	Positive	Positive	Plasmodium falciparum	0	96	14.3	6.8	4.5	1.2	0.9
Male	30-40	Positive	Positive	Plasmodium ovale	2	62	14.5	7.9	7.4	0.3	0.1
Male	30-40	Negative	Negative	0	0	162	16.6	7.8	3.4	3	0.7
Male	30-40	Negative	Positive	Plasmodium sp.	0	206	14.7	8.7	6	1.4	1.2
Male	30-40	Positive	Positive	Plasmodium ovale	0	72	14.9	7.2	6.5	0.2	0.4
Male	30-40	Negative	Negative	0	0	195	17.6	7.3	4.09	1.97	1.17
Male	30-40	Positive	Positive	Plasmodium malariae	0	216	15.9	7	3.9	1.8	1.1
Male	30-40	Positive	Positive	Plasmodium falciparum	2	138	15.9	7.1	4.9	0.9	1.2
Male	40-50	Positive	Positive	Plasmodium falciparum	0	59	6.8	2.8	1.8	0.6	0.4
Male	40-50	Negative	Negative	0	0	139	13.6	10.8	8.3	1.1	1.2
Male	40-50	Negative	Negative	0	0	309	13.9	5.6	3.3	1.7	0.5
Male	40-50	Negative	Negative	0	0	195	14	15.6	13.7	1.2	0.7
Male	40-50		Negative	0	0	228	14.4	10.2	5.7	3.1	0.7
Male	40-50	Negative	Negative	0	0	178	14.5	3.4	1.1	1.9	0.4
Male	40-50	Negative	Negative	0	0	363	14.6	8.1	4	3.3	0.6
Male	40-50	Negative	Negative	0	0	199	14.8	7.3	5.7	0.5	0.9
Male	40-50	Negative	Negative	0	0	139	14.8	12.6	10.5	1.1	0.9
Male	40-50	Positive	Positive	Plasmodium ovale	0	127	13	3.8	2.3	0.9	0.5
Female	40-50	Positive	Positive	Plasmodium falciparum	0	181	10.7	4.5	3	0.9	0.5
Male	40-50	Positive	Positive	Plasmodium ovale	0	113	13.4	4.5	3.1	0.6	0.8
Male	40-50	Positive	Positive	Plasmodium falciparum	0	124.46	13.45	6.44	4.27	1.35	0.713
Male	40-50	Positive	Positive	Plasmodium falciparum	0	124.46	13.45	6.44	4.27	1.35	0.713
Male	40-50	Positive	Positive	Plasmodium falciparum	2	102	13.6	5.5	2.6	1.9	0.8
Male	40-50	Positive	Positive	Plasmodium ovale	0	94	13.6	4.1	3.2	0.4	0.4
Female	40-50	Negative	Negative	0	0	303	13.8	9.4	6.5	2.6	0.3
Male	40-50	Positive	Positive	Plasmodium falciparum	2	116	13.8	7.2	5.7	0.8	0.6
Male	40-50	Positive	Positive	Plasmodium falciparum	3	109	13.8	6.3	5	0.6	0.7
Male	40-50	Negative	Negative	0	0	222	16.2	6.8	3.4	2.7	0.6
Male	40-50	Positive	Positive	Plasmodium falciparum	0	151	14.1	5	3	1.2	0.7
Male	40-50	Positive	Positive	Plasmodium ovale	0	129	14.3	6.8	4.7	0.8	1.3
Male	40-50	Positive	Positive	Plasmodium ovale	0	105	14.4	7.9	5.8	1.4	0.7
Male	40-50	Positive	Positive	Plasmodium ovale	0	137	16.2	7.7	6.8	0.4	0.4
Male	40-50	Negative	Negative	0	0	559	11.6	9.3	5.6	2.2	1.2
Male	40-50		Negative	0	0	214	13.7	6	3.4	1.8	0.6
Male	40-50	Negative	Negative	0	0	166	14	5.7	3.93	1.2	0.51
Male	40-50	Negative	Negative	0	0	290	14.1	16.4	12.8	2	1.4
Male	40-50	Negative	Negative	0	0	171	14.3	3.8	1.4	1.8	0.5
Male	40-50	Positive	Positive	Plasmodium ovale	2	77	12	2.4	1.5	0.7	0.2
Male	40-50	Negative	Negative	0	0	177	15.2	3.7	1.2	1.8	0.3
Male	40-50	Negative	Negative	0	0	177	15.3	5.5	2.8	2.1	0.5
Male	40-50	Positive	Positive	Plasmodium ovale	0	94	12.8	7	5.7	0.8	0.5
Male	40-50	Negative	Negative	0	0	182	15.4	12	8.4	2.8	0.8
Male	40-50	Positive	Positive	Plasmodium ovale	1	127	13.9	6.3	4.6	0.8	0.8
Male	40-50	Positive	Positive	Plasmodium ovale	0	137	14	4.6	3.7	0.3	0.6
Male	40-50	Positive	Positive	Plasmodium ovale	0	140	14.2	6.5	5	0.7	0.9
Male	40-50	Negative	Positive	Plasmodium sp.	0	165	14.9	6.9	3.6	1.8	1.2
Male	40-50	Positive	Positive	Plasmodium falciparum	0	184	16	9.6	4.9	3.4	1.1
Male	40-50	Negative	Negative	0	0	296	10.5	11.5	8.8	1.4	1.2
Female	40-50		Negative	0	0	3.5	10	5.4	2.5	2.1	0.5
Male	40-50		Negative	0	0	287	13	7.6	5.4	1.4	0.7
Male	40-50	Negative	Negative	0	0	286	13.3	4.4	2	1.8	0.4
Male	40-50		Negative	0	0	138	14	8.2	6	1.7	0.4
Male	40-50	Positive	Positive	Plasmodium ovale	0	84	11.5	4.2	2.1	1.7	0.4
Male	40-50	Negative	Negative	0	0	175	14.1	5.5	1.8	3.6	0.1
Male	40-50		Negative	0	0	184	14.2	8.4	5.7	2.1	0.5
Male	40-50		Negative	0	0	279	14.6	12.1	7.6	3.5	0.7
Male	40-50	Negative	Negative	0	0	318	14.8	13.1	6	1.6	5.4
Male	40-50	Positive	Positive	Plasmodium ovale	0	158	12.9	4.6	2.1	1.6	0.7
Male	40-50	Negative	Negative	0	0	229	15.7	18.9	15.2	1.7	1.9
Male	40-50	Positive	Positive	Plasmodium falciparum	0	97	13.6	5.6	3.8	1	0.8
Male	40-50	Positive	Positive	Plasmodium ovale	1	189	13.6	6.9	5.1	0.9	0.9
Male	40-50	Negative	Positive	Plasmodium sp.	0	297	13.7	8.1	4.4	2.7	0.8
Male	40-50	Positive	Positive	Plasmodium ovale	0	127	13.7	6	5	0.4	0.7
Male	40-50	Positive	Positive	Plasmodium falciparum	0	142	13.8	4	2.8	0.7	0.5
Male	40-50	Positive	Positive	Plasmodium ovale	0	137	14	4.6	3.7	0.3	0.6
Male	40-50	Positive	Positive	Plasmodium falciparum	0	71	14.7	3.6	2.4	0.7	0.5
Male	40-50	Positive	Positive	Plasmodium ovale	1	119	15.4	10.6	6.6	2.2	1.7
Male	40-50	Negative	Negative	0	0	104	12.9	10.5	8.1	1.4	1
Male	40-50	Positive	Positive	Plasmodium ovale	1	147	9.9	4.4	3.2	0.8	0.3
Male	40-50	Negative	Negative	0	0	236	14	6.2	5.2	0.4	0.6
Male	40-50	Negative	Negative	0	0	268	14.5	8.3	6.4	1.3	0.6
Male	40-50		Negative	0	0	145	14.6	4.6	2.3	1.6	0.6
Male	40-50	Positive	Positive	Plasmodium falciparum	4	220	11.7	5.9	3.8	1.1	1
Male	40-50	Positive	Positive	Plasmodium ovale	0	105	13.5	4.8	3.5	0.7	0.5
Male	40-50	Positive	Positive	Plasmodium ovale	1	127	13.7	10.8	9.5	0.2	0.9
Male	40-50	Positive	Positive	Plasmodium ovale	1	116	13.9	7.7	6.9	0.3	0.4
Male	40-50	Positive	Positive	Plasmodium ovale	0	82	15.4	6.5	4.8	0.6	1
Male	40-50	Negative	Positive	Plasmodium sp.	0	165	15.5	4.9	2.3	1.7	0.7
Male	40-50	Positive	Positive	Plasmodium falciparum	3	77	17.3	11	10.2	0.5	0.3
Male	40-50	Negative	Negative	0	0	246	15.2	6.4	4	1.7	0.4
Male	40-50	Negative	Negative	0	0	189	15.4	6.4	4.3	1.7	0.5
Male	40-50	Positive	Positive	Plasmodium ovale	0	63	12.9	3.5	2.1	0.7	0.6
Male	40-50	Negative	Negative	0	0	147	15.4	10.6	7.5	1.9	1.2
Male	40-50	Negative	Negative	0	0	195	15.7	5.2	3	1.4	0.7
Male	40-50	Positive	Positive	Plasmodium ovale	0	365	14.2	8.2	5	2.4	0.7
Male	40-50	Positive	Positive	Plasmodium ovale	0	80	14.3	4.1	2.9	0.7	0.4
Male	40-50	Positive	Positive	Plasmodium sp.	0	179	14.7	8.3	6.2	0.8	1.2
Male	40-50	Positive	Positive	Plasmodium falciparum	0	181	15.1	3.2	1.9	0.9	0.4
Male	40-50	Positive	Positive	Plasmodium falciparum	0	111	15.2	7.2	3.2	2.6	1.2
Female	40-50		Negative	0	0	484	7.4	21.8	16.4	4.2	1
Male	40-50	Negative	Negative	0	0	296	14.8	9.1	6.7	1.6	0.7
Male	40-50		Negative	0	0	172	14.9	6.3	3.1	2.6	0.5
Male	40-50	Negative	Negative	0	0	202	15	6.4	3.5	1.9	1
Female	40-50	Negative	Negative	0	0	168	13.4	6.9	3.4	2.8	0.5
Male	40-50	Positive	Positive	Plasmodium ovale	0	109	13.7	6.7	4.5	1.3	0.8
Male	40-50	Positive	Positive	Plasmodium falciparum/Plasmodium ovale coinfection	1	206	13.9	11.5	9.7	0.3	1.5
Male	40-50	Negative	Negative	0	0	179	16.4	6.8	4	1.8	0.8
Male	40-50	Positive	Positive	Plasmodium ovale	0	165	14.4	5.9	3.3	1.5	1.1
Male	40-50	Positive	Positive	Plasmodium falciparum	6	104	4.6	3	1	1.3	0.6
Male	40-50	Positive	Positive	Plasmodium falciparum	0	38	10.7	4.9	3	1.6	0.4
Male	40-50	Negative	Negative	0	0	323	13.7	6.2	1.98	2.48	0.87
Male	40-50		Negative	0	0	212	15.2	6.5	3	2.8	0.6
Male	40-50	Positive	Positive	Plasmodium ovale	0	100	13.1	4	3.3	0.3	0.3
Female	40-50	Negative	Negative	0	0	341	14.4	9.8	6.5	2.6	0.6
Male	40-50	Positive	Positive	Plasmodium ovale	0	99	14.5	4.2	2.3	1.2	0.5
Male	40-50	Positive	Positive	Plasmodium falciparum	3	71	14.6	7.4	5.1	1	1.3
Male	40-50	Positive	Positive	Plasmodium falciparum/Plasmodium ovale coinfection	0	35	14.9	3.3	2.6	0.3	0.4
Male	40-50	Positive	Positive	Plasmodium falciparum	0	66	15.2	6	4	1.5	0.4
Male	40-50		Negative	0	0	563	13.6	15.1	12	1.8	1.2
Male	40-50		Negative	0	0	157	13.8	3.2	1.4	1.3	0.4
Male	40-50		Negative	0	0	124	14.1	5.4	2.9	1.8	0.4
Male	40-50		Negative	0	0	237	14.7	10.1	5	4.1	0.4
Male	40-50	Negative	Negative	0	0	224	15	8	4.8	2.6	0.5
Male	40-50	Positive	Positive	Plasmodium ovale	0	94	13.2	4.6	2.4	1.5	0.4
Male	40-50	Negative	Negative	0	0	189	15.8	8.5	3.6	3.7	1
Male	40-50	Positive	Positive	Plasmodium falciparum	0	201	14.2	4.6	2.1	1.9	0.4
Male	40-50	Positive	Positive	Plasmodium falciparum/Plasmodium ovale coinfection	0	82	14.3	3	2	1.6	0.4
Male	40-50	Positive	Positive	Plasmodium ovale	0	58	14.7	3.9	2	1.1	0.8
Male	40-50	Negative	Negative	0	0	208	14	11.7	10.4	0.6	0.6
Male	40-50	Positive	Positive	Plasmodium falciparum	2	74	11.8	4.1	3.2	0.6	0.3
Male	40-50	Positive	Positive	Plasmodium falciparum/Plasmodium malariae coinfection	1	169	12.4	6.7	2.9	2.8	1
Male	40-50	Positive	Positive	Plasmodium falciparum	0	112	14.7	6.4	5.2	0.5	0.6
Male	40-50	Positive	Positive	Plasmodium falciparum	0	35	14.9	3.3	2.6	0.3	0.4
Male	40-50		Negative	0	0	92	12.9	6.9	5.6	0.6	0.6
Male	40-50	Negative	Negative	0	0	120	14.1	2.6	1	1.3	0.2
Male	40-50	Negative	Negative	0	0	175	14.5	9.1	6.4	1.6	1
Male	40-50	Positive	Positive	Plasmodium falciparum	0	34	12	2.8	2.2	0.3	0.3
Male	40-50		Negative	0	0	132	15	3	1.8	1.97	0.4
Female	40-50	Negative	Negative	0	0	211	13.4	4	1.6	1.7	0.6
Male	40-50	Negative	Negative	0	0	202	15.6	6.1	3	1.7	1.3
Male	40-50	Negative	Negative	0	0	196	15.8	6.6	3.1	2.7	0.5
Male	40-50	Negative	Negative	0	0	140	16.4	4.4	2.6	1.1	0.7
Male	40-50	Negative	Negative	0	0	140	16.5	4.7	2.4	1.5	0.8
Male	40-50	Positive	Positive	Plasmodium falciparum	0	256	15.1	11.4	5.5	4.1	1.4
Male	40-50		Negative	0	0	202	15.1	7.3	3	2.8	1.1
Male	40-50	Negative	Negative	0	0	139	16.4	6.1	3.2	2.3	0.5
Male	40-50	Negative	Negative	0	0	263	16.7	5.6	2.6	2.6	0.4
Male	50-60	Negative	Negative	0	0	64	11.9	4	2.7	0.9	0.4
Male	50-60	Positive	Positive	Plasmodium falciparum	1	117	10.3	2.9	1	1.3	0.6
Female	50-60	Negative	Negative	0	0	225	11.7	12.4	10	1.1	1.3
Male	50-60	Negative	Negative	0	0	219	14.7	13.7	9.8	2.6	1.1
Male	50-60	Negative	Negative	0	0	378	14.7	7.4	4.3	2.7	0.4
Male	50-60	Negative	Negative	0	0	148	15.7	15.1	12.7	0.9	1.4
Male	50-60	Negative	Negative	0	0	201	16.9	9.9	6.9	2	1
Male	50-60	Negative	Negative	0	0	250	14.8	9.1	4.8	3.4	0.6
Male	50-60	Negative	Negative	0	0	238	16	9.3	4.09	4.37	0.37
Male	50-60	Negative	Negative	0	0	30	9	13.4	9.6	2.5	0.9
Male	50-60	Negative	Negative	0	0	111	12.5	11.2	8.9	1.2	1.1
Male	50-60	Negative	Negative	0	0	240	14.7	9.3	5.9	2.3	0.8
Male	50-60	Negative	Positive	Plasmodium sp.	0	267	13.5	9.6	7.2	0.9	1.1
Male	50-60	Negative	Negative	0	0	208	16.4	4.6	2.3	1.7	0.5
Male	50-60	Positive	Positive	Plasmodium ovale	0	151	14.1	3.6	2.7	0.5	0.4
Male	50-60	Positive	Positive	Plasmodium falciparum	0	45	15	4.4	3.1	0.9	0.4
Male	50-60	Negative	Negative	0	0	337	15.6	8.4	3.3	4.1	0.7
Male	50-60	Positive	Positive	Plasmodium falciparum	0	212	14.3	10.2	7	2.2	1
Male	50-60	Negative	Negative	0	0	165	10.7	12.9	9.3	2.2	1.3
Male	50-60	Positive	Positive	Plasmodium falciparum	1	113	13.8	6.7	5.9	0.4	0.3
Male	50-60	Negative	Negative	0	0	201	16.4	9.6	5.2	2.6	1.6
Male	50-60	Positive	Positive	Plasmodium falciparum	2	25	14.5	4.2	2.6	1.2	0.4
Male	50-60	Negative	Negative	0	0	260	14.2	11.5	8.6	1.4	1.4
Male	50-60	Negative	Negative	0	0	267	14.7	7.2	4.7	1.7	0.7
Male	50-60		Negative	0	0	166	14.7	9.1	6.3	2.1	0.5
Female	50-60	Negative	Negative	0	0	259	14.2	8.5	5	2.8	0.5
Male	50-60	Positive	Positive	Plasmodium falciparum	1	55	8.1	8	3.4	3.5	1
Male	50-60	Negative	Negative	0	0	284	14.1	6.1	3.6	1.5	0.8
Male	50-60	Negative	Negative	0	0	233	15.2	8.6	5	2.7	0.7
Male	50-60		Negative	0	0	163	15.4	6.9	3.9	1.9	0.5
Male	50-60	Positive	Positive	Plasmodium falciparum	7	15	13.5	5.3	4	0.5	0.6
Male	50-60	Negative	Negative	0	0	223	16.2	9.3	7	1.3	0.8
Male	50-60	Positive	Positive	Plasmodium falciparum	0	19	14.1	3.9	2.6	0.8	0.5
Male	50-60	Positive	Positive	Plasmodium falciparum	4	36	14.6	12.7	10.5	0.7	1.4
Male	60-70	Negative	Negative	0	0	295	9.1	7.7	4.9	2	0.6
Male	60-70	Negative	Negative	0	0	228	15.9	5.7	3.1	1.4	1
Male	60-70	Negative	Negative	0	0	230	11.7	6.5	4	1.5	0.8
Male	60-70	Negative	Negative	0	0	178	13.3	8.2	5.8	1.3	0.6
Male	60-70	Negative	Negative	0	0	243	15	12.6	9.4	2.3	0.7
Male	60-70	Negative	Negative	0	0	293	12.6	15	10.8	3	1.1
Male	60-70	Negative	Negative	0	0	232	9.1	9.6	7	1.5	0.8
Male	60-70		Negative	0	0	283	13.6	10.7	8.1	1.8	0.7
Male	60-70	Positive	Positive	Plasmodium falciparum	0	76	12.6	8.3	5.9	1.2	1
Male	60-70	Negative	Negative	0	0	104	6.7	17.5	14.3	1.9	1.1
Male	60-70	Positive	Positive	Plasmodium sp.	0	138	7.3	9.5	7.6	1.5	0.3
Male	60-70	Negative	Negative	0	0	217	13.2	8	3.7	3.4	0.7
Male	60-70	Negative	Negative	0	0	240	15.6	6.8	3.2	2.8	0.6
Male	60-70	Negative	Negative	0	0	177	11.2	12.2	9.3	1.4	1.4
Male	60-70		Negative	0	0	225	13	3.5	1.6	1.5	0.3
Male	70-80		Negative	0	0	188	13	6.1	3.7	1.6	0.7
Male	70-80	Positive	Positive	Plasmodium sp.	0	64	10.4	4.5	2.9	0.7	0.8
Male	70-80	Negative	Negative	0	0	414	11.1	13.7	9.86	1.78	1.37
Female	70-80	Negative	Negative	0	0	196	13.7	7.8	5	2	0.8
Male	70-80	Negative	Negative	0	0	264	13.3	8.6	4.2	3.4	0.7
Male	70-80	Negative	Negative	0	0	414	9.7	9.8	5.6	2.8	1.2
Female	80-90	Negative	Negative	0	0	238	12.9	6.1	2	2.7	0.3
Male	80-90	Negative	Negative	0	0	78	5.3	2.2	1.7	0.4	0.1
